# Supplementary material for: Direct Detection of Unnatural DNA Nucleotides dNaM and d5SICS using the MspA Nanopore
Source: PLoS One. 2015 Nov 20;10(11):e0143253. doi: 10.1371/journal.pone.0143253 (PMC4654578; doi:10.1371/journal.pone.0143253)
Supplement: S1 Table — A list of all DNA strands and complements used in this study, and the number of events used in the creation of the consensus sequences. (XLSX) [file pone.0143253.s002.xlsx]

## Sheet: Sheet1
Sequence Name	Sequence	Num. Events
Sequence 1	PTTTTTTTTTTTTTCCTTCCXCCCGTACQGTGCCGTACZGTGCCGTACCGTACCGTACATCAAGCAACTAATAAAAGCATTCTC	41 (phi29 DNAP)
Sequence 1 complement	TTATTAGTTGCTTGATGTACGGTACGGTACGGCACQGTACGGCACZGTAXXXXXXXXXXXK	48 (Hel308)
Sequence 1 control A	PTTTTTTTTTTTTTCCTTCCXCCCGTACCGTGCCGTACCGTGCCGTACCGTACCGTACATCAAGCAACTAATAAAAGCATTCTC	19 (phi29 DNAP)
Sequence 1 control complement A	TTATTAGTTGCTTGATGTACGGTACGGTACGGCACGGTACGGCACGGTAXXXXXXXXXXXK	49 (Hel308)
Sequence 1 control B	PTTTTTTTTTTTTTCCTTCCXCCCGTACAGTGCCGTACAGTGCCGTACCGTACCGTACATCAAGCAACTAATAAAAGCATTCTC	23
Sequence 1 control complement B	TTATTAGTTGCTTGATGTACGGTACGGTACGGCACTGTACGGCACTGTAXXXXXXXXXXXK
Sequence 1 control C	PTTTTTTTTTTTTTCCTTCCXCCCGTACTGTGCCGTACGGTGCCGTACCGTACCGTACATCAAGCAACTAATAAAAGCATTCTC	29
Sequence 1 control complement C	TTATTAGTTGCTTGATGTACGGTACGGTACGGCACCGTACGGCACAGTAXXXXXXXXXXXK
Sequence 2	PTTTTTTTTTTTTTCCTTCCXACACCGATZCTCCCGAGQCGGCCGAATCAAGCAACTAATAAAAGCATTCTCATGCAGGTCGTA	48
Sequence 2 complement	ATGAGAATGCTTTTATTAGTTGCTTGATTCGGCCGZCTCGGGAGQATCGAXXXXXXXXXXXK
Sequence 2 control	PAAAAAAACCTTCCXACACCGATTCTCCCGAGTCGGCCGAATCAAGCAACTAATAAAAGCATTCTCATGCAGGTCGTAGCC	39
Sequence 2 blocker	TTTTATTAGTTGCTTGATTCGGCCXXXXXXXY
Sequence 2 primer	KTTTTTTTTTTTTTTTTTTTTTTTTTTTTTTTTTTTTTTTTTTTTTTTTTTXXXXXGGCTACGACCTGCATGAGAATGC
Key	Y = 3-carbon spacer; X = abasic; K = Cholesterol; P = phosphate; Q = d5SICS; Z = dNaM;
